# Supplementary material for: In search of an optimum sampling algorithm for prediction of soil properties from infrared spectra
Source: PeerJ. 2018 Oct 3;6:e5722. doi: 10.7717/peerj.5722 (PMC6173947; doi:10.7717/peerj.5722)
Supplement: Supplemental Information 2 [file peerj-06-5722-s002.zip]

Archive with 3 entries (3 files):
- HPC_Geeves_PeerJ.R
- HPC_Hillston_PeerJ.R
- HPC_LUCAS_PeerJ.R
