# Supplementary material for: In search of an optimum sampling algorithm for prediction of soil properties from infrared spectra
Source: PeerJ. 2018 Oct 3;6:e5722. doi: 10.7717/peerj.5722 (PMC6173947; doi:10.7717/peerj.5722)
Supplement: Supplemental Information 2 [file peerj-06-5722-s002.zip › HPC_Hillston_PeerJ.R]

library(base)
library(car)
library(caret)
library(Cubist)
library(data.table)
library(entropy)
library(ggfortify)
library(ggplot2)
library(gstat)
library(MASS)
library(moments)
library(normtest)
library(pls)
library(pracma)
library(prospectr)
library(signal)
library(tripack)
library(zoo)
require(clhs)
library(stats)
library(plyr)

args <- commandArgs(trailingOnly = T)

met <- as.numeric(args[1])
prop <- as.numeric(args[2])
xyz<-as.numeric(args[3])

load(file='../RDS/Function.RData')
df<-read.csv(file='Hillston_spectral_library.csv')

# select year 2002 data#
Hillston.df<-df[df[,2]==2002,]
Hillston.df<-Hillston.df[-c(119,230),] # remove site 35, missing data
u.id<-as.numeric(as.character(unique(Hillston.df[,1])))

a<-0.25*length(u.id)
set.seed(2018)
this<-sample(u.id,a)

NIR_treat<-function(spec){
  temp1<-spec[,151:2101]
  nw=ncol(temp1)
  step2<-seq(1,nw,by=2)
  temp2.1<-temp1[,step2]
  temp3<-filter_spectra(temp2.1,type='S-Golay',n=11,p=2,m=0)
  temp4<-filter_spectra(temp3,type='SNV'); return (temp4)
}

YY<-Hillston.df[,c(15,17,23,32:34)];skewness(YY)
icc<-Hillston.df[,1]%in% this
xv<-NIR_treat(Hillston.df[icc,40:2190]);yval<-YY[icc,]
X<-NIR_treat(Hillston.df[!icc,40:2190]);Y<-YY[!icc,]

pls_res<-NULL;cub_res<-NULL
metode=c('Random','KS','CLHS','Cluster')
s_size=c(50,100,150,200)

PCA<-prcomp(X)

scores<-as.data.frame(PCA$x)
scores2<-as.data.frame(prcomp(xv)$x)
for (i in 1:100){
  if(sum((PCA$sdev[1:i])^2/sum((PCA$sdev)^2))>0.99){break;}
}
pca_comp=i

ukur=s_size[xyz]
for (repe in 1:50){
  if(met==1){
    #Method1: Random sampling
    par(mfrow=c(2,3));set.seed(repe*206)
    ic<-sample(1:nrow(X),ukur)
    xc<-X[ic,];yc<-Y[ic,prop];yv<-yval[,prop]
    plot(scores$PC1,scores$PC2,xlab = 'PC1',ylab = 'PC2',main=metode[met])
    points(scores$PC1[ic],scores$PC2[ic],col='red',cex=2)
    points(scores2$PC1,scores2$PC2,col='blue',pch="*")
  } else if(met==2){
    #Method2: Kennard-Stone
    par(mfrow=c(2,3))
    library(prospectr);set.seed(repe*206)
    ic<-kenStone(X=scores[,1:pca_comp], k = ukur, metric = "euclid")$model
    xc<-X[ic,];yc<-Y[ic,prop];yv<-yval[,prop]
    plot(scores$PC1,scores$PC2,xlab = 'PC1',ylab = 'PC2',main=metode[met])
    points(scores$PC1[ic],scores$PC2[ic],col='red',cex=2)
    points(scores2$PC1,scores2$PC2,col='blue',pch="*")
  }else if(met==3){
    #Method3: conditioned Latin Hypercube Sampling
    par(mfrow=c(2,3))
    require(clhs);set.seed(repe*206)
    ic=clhs(scores[,1:pca_comp],size = ukur,iter = 100000,progress=F)
    xc<-X[ic,];yc<-Y[ic,prop];yv<-yval[,prop]
    plot(scores$PC1,scores$PC2,xlab = 'PC1',ylab = 'PC2',main=metode[met])
    points(scores$PC1[ic],scores$PC2[ic],col='red',cex=2)
    points(scores2$PC1,scores2$PC2,col='blue',pch="*")
  }else if(met==4){
    #Method4: K-means Clustering
    par(mfrow=c(2,3))
    abcd<-matrix(1:nrow(X))
    abc<-kmeans(scores[,1:pca_comp],ukur)
    m<-cbind(matrix(c(1:nrow(X))),abc$cluster)
    
    ic<-NULL
    for (jj in 1:ukur){
      m1<-which(m[,2]==jj);set.seed(repe*206)
      ic<-c(ic,sample(m1,1))}
    xc<-X[ic,];yc<-Y[ic,prop];yv<-yval[,prop]
    plot(scores$PC1,scores$PC2,xlab = 'PC1',ylab = 'PC2',main=metode[met])
    points(scores$PC1[ic],scores$PC2[ic],col='red',cex=2)
    points(scores2$PC1,scores2$PC2,col='blue',pch="*")
  }
  library(pls)
  pls.model<-plsr(yc~.,data=xc,ncomp=30,validation='CV')
  plot(RMSEP(pls.model), legendpos = "topright") # RMSEP curves
  nc<-match(min(as.numeric(as.data.frame(unlist(RMSEP(pls.model)$val))[1,])),as.numeric(as.data.frame(unlist(RMSEP(pls.model)$val))[1,])) # no. components to use
  
  maxc=30
  if(nc>maxc){nc=maxc}
  pls.c.pred<-predict(pls.model, ncomp = nc,newdata=xc);
  pls.v.pred<-predict(pls.model, ncomp = nc,newdata=xv);
  pls_res<-rbind(pls_res,data.frame(method=metode[met],ukur,repe,goof(yc,pls.c.pred,coefficient = c('R2','RMSE','bias','RPIQ'),main='PLS Cal'),
                                    v=goof(yv,pls.v.pred,coefficient = c('R2','RMSE','bias','RPIQ'),main='PLS Val'),soil.prop=colnames(yval[prop])))
  library(Cubist)
  cubist.model<-cubist(x=xc,y=yc)
  cub.c.pred<-predict(cubist.model,xc)
  cub.v.pred<-predict(cubist.model,xv)
  cub_res<-rbind(cub_res,data.frame(method=metode[met],ukur,repe,goof(yc,cub.c.pred,coefficient = c('R2','RMSE','bias','RPIQ'),main='Cub Cal'),
                                    v=goof(yv,cub.v.pred,coefficient = c('R2','RMSE','bias','RPIQ'),main='Cub Val'),soil.prop=colnames(yval[prop])))
  if(met==2){break;}
}

save(pls_res,cub_res,file=paste0("Hillston_",length(xc),"_",metode[met],"_",colnames(YY)[prop],"_",ukur,".Rdata"))
